# Supplementary material for: Targeted delivery of Fc-fused PD-L1 for effective management of acute and chronic colitis
Source: Nat Commun. 2024 Feb 23;15:1673. doi: 10.1038/s41467-024-46025-0 (PMC10891058; doi:10.1038/s41467-024-46025-0)
Supplement: Supplementary file 4 — Source Data [file 41467_2024_46025_MOESM4_ESM.xlsx]

## Sheet: Fig. 2A
Blank/Oxi-αCD NPs
SIZE	INTENSITY	INTENSITY	INTENSITY						average	SD
0.4	0	0	0		size (nm)	152.7	152.2	147	150.633	3.15647
0.4632	0	0	0
0.5365	0	0	0
0.6213	0	0	0
0.7195	0	0	0
0.8332	0	0	0
0.9649	0	0	0
1.117	0	0	0
1.294	0	0	0
1.499	0	0	0
1.736	0	0	0
2.01	0	0	0
2.328	0	0	0
2.696	0	0	0
3.122	0	0	0
3.615	0	0	0
4.187	0	0	0
4.849	0	0	0
5.615	0	0	0
6.503	0	0	0
7.531	0	0	0
8.721	0	0	0
10.1	0	0	0
11.7	0	0	0
13.54	0	0	0
15.69	0	0	0
18.17	0	0	0
21.04	0	0	0
24.36	0	0	0
28.21	0	0	0
32.67	0	0	0
37.84	0	0	0
43.82	0	0	0
50.75	0	0	0
58.77	0	0	0
68.06	0	0	0.4
78.82	0	0.3	2.9
91.28	2.9	4.1	7
105.7	8.7	10.2	11.3
122.4	15.1	15.7	14.5
141.8	19.4	18.8	15.8
164.2	20	18.5	15.1
190.1	16.7	15.2	12.8
220.2	11	10.3	9.4
255	5	5.3	5.9
295.3	1.1	1.6	2.8
342	0	0	0.8
396.1	0	0	0
458.7	0	0	0
531.2	0	0	0
615.1	0	0	0
712.4	0	0	0
825	0	0	0
955.4	0	0	0
1106	0	0	0
1281	0	0	0
1484	0	0	0
1718	0	0	0
1990	0	0	0
2305	0	0	0
2669	0	0	0
3091	0	0	0
3580	0	0	0.1
4145	0	0	0.2
4801	0	0	0.4
5560	0	0	0.6
6439	0	0	0
7456	0	0	0
8635	0	0	0
10000	0	0	0

## Sheet: Fig. 2B
PD-L1-Fc/Oxi-αCD NPs
SIZE	INTENSITY	INTENSITY	INTENSITY						average	SD
0.4	0	0	0		size (nm)	219.9	224.9	220.8	221.867	2.66521
0.4632	0	0	0
0.5365	0	0	0
0.6213	0	0	0
0.7195	0	0	0
0.8332	0	0	0
0.9649	0	0	0
1.117	0	0	0
1.294	0	0	0
1.499	0	0	0
1.736	0	0	0
2.01	0	0	0
2.328	0	0	0
2.696	0	0	0
3.122	0	0	0
3.615	0	0	0
4.187	0	0	0
4.849	0	0	0
5.615	0	0	0
6.503	0	0	0
7.531	0	0	0
8.721	0	0	0
10.1	0	0	0
11.7	0	0	0
13.54	0	0	0
15.69	0	0	0
18.17	0	0	0
21.04	0	0	0
24.36	0	0	0
28.21	0	0	0
32.67	0	0	0
37.84	0	0	0
43.82	0	0	0
50.75	0	0	0
58.77	0	0	0
68.06	0	0	0
78.82	0	0	0
91.28	0	0.6	0
105.7	1.3	2.4	1.8
122.4	5	5	4.9
141.8	9.9	8.1	8.6
164.2	14.4	10.7	11.9
190.1	17.1	12.5	13.8
220.2	17.3	13.2	14.3
255	14.9	12.7	13.2
295.3	10.9	11.1	11
342	6.3	8.8	8.2
396.1	2.5	6.2	5.3
458.7	0.4	3.8	2.8
531.2	0	1.8	1.1
615.1	0	0.6	0.2
712.4	0	0	0
825	0	0	0
955.4	0	0	0
1106	0	0	0
1281	0	0	0
1484	0	0	0
1718	0	0	0
1990	0	0	0
2305	0	0	0
2669	0	0	0
3091	0	0.1	0.1
3580	0	0.2	0.3
4145	0	0.5	0.5
4801	0	0.8	0.8
5560	0	1	1
6439	0	0	0
7456	0	0	0
8635	0	0	0
10000	0	0	0

## Sheet: Fig. 2E
	Human IgG1 Fc			PD-L1-Fc/Oxi-αCD NPs			PD-L1-Fc/Oxi-αCD NPs+1.0 mM H2O2			2.5 μg/mL PD-L1-Fc
Fluorescence intensity	67	94	74	494	498	504	1125	933	868	1107	1199	877
average	78.33			498.67			975.33			1061
SD	14.01			5.03			133.63			165.86
	95.00% CI of diff.	P Value
Human IgG1 Fc vs. PD-L1-Fc/Oxi-αCD NPs	-699.4650496 to -141.2016171	0.00575459
Human IgG1 Fc vs. PD-L1-Fc/Oxi-αCD NPs+1.0 mM H2O2	-1176.131716 to -617.8682837	3.19572e-05
Human IgG1 Fc vs. 2.5 μg/mL PD-L1-Fc	-1261.798383 to -703.5349504	1.61351e-05
PD-L1-Fc/Oxi-αCD NPs vs. PD-L1-Fc/Oxi-αCD NPs+1.0 mM H2O2	-755.7983829 to -197.5349504	0.00264841
PD-L1-Fc/Oxi-αCD NPs+1.0 mM H2O2 vs. 2.5 μg/mL PD-L1-Fc	-364.7983829 to 193.4650496	0.762943

## Sheet: Fig. 2F
	Human IgG1 Fc			PD-L1-Fc/Oxi-αCD NPs			PD-L1-Fc/Oxi-αCD NPs+1.0 mM H2O2			2.5 μg/mL PD-L1-Fc
0 h	0.22	0.32	0.25	0.3	0.21	0.34	0.3	0.31	0.38	0.33	0.39	0.35
12 h	0.41	0.44	0.51	0.47	0.42	0.33	0.44	0.41	0.42	0.42	0.43	0.46
24 h	0.66	0.67	0.77	0.51	0.55	0.59	0.46	0.55	0.51	0.49	0.52	0.54
48 h	1.44	1.55	1.41	1.11	1.02	1.16	0.83	0.89	0.81	0.81	0.78	0.75
64 h	1.88	1.99	1.93	1.39	1.22	1.45	0.91	1.05	0.97	0.91	0.88	0.91
	Human IgG1 Fc
	0 h	12 h	24 h	48 h	64 h
average	0.26	0.45	0.7	1.47	1.93
SD	0.05	0.05	0.06	0.07	0.06
	PD-L1-Fc/Oxi-αCD NPs
	0 h	12 h	24 h	48 h	64 h
average	0.28	0.41	0.55	1.1	1.35
SD	0.07	0.07	0.04	0.07	0.12
	PD-L1-Fc/Oxi-αCD NPs+1.0 mM H2O2
	0 h	12 h	24 h	48 h	64 h
average	0.33	0.42	0.51	0.84	0.98
SD	0.04	0.02	0.05	0.04	0.07
	2.5 μg/mL PD-L1-Fc
	0 h	12 h	24 h	48 h	64 h
average	0.36	0.44	0.52	0.78	0.9
SD	0.03	0.02	0.03	0.03	0.02
64 h	95.00% CI of diff.	one-way ANOVA P Value
Human IgG1 Fc vs. PD-L1-Fc/Oxi-αCD NPs	0.3838967904 to 0.7761032096	5.91104e-05
Human IgG1 Fc vs. PD-L1-Fc/Oxi-αCD NPs+1.0 mM H2O2	0.7605634570 to 1.152769876	1.3605e-06
PD-L1-Fc/Oxi-αCD NPs vs. PD-L1-Fc/Oxi-αCD NPs+1.0 mM H2O2	0.1805634570 to 0.5727698763	0.00123415

## Sheet: Fig. 2G
	Normal			Colitis
Relative fluorescence (×10^7)	2.12	3.54	2.14	16.2	11.3	13.2
average	2.6			13.5667
SD	0.814125			2.47049
	95% confidence interval	P Value
Normal vs.Colitis	6.797024944 to 15.13630839	0.00187006

## Sheet: Fig. 2H
	fluorescence intensity (×10^8)
Time (h)	Cy5-PD-L1-Fc/Oxi-αCD NPs			Cy5-PD-L1-Fc
0	0	0	0	0	0	0
2	4.12	2.72	3.61	4.64	3.71	4.71
4	6.31	8.37	6.21	1.88	2.73	2.48
8	8.87	9.43	7.1	1.43	1.38	1.06
16	7.45	5.23	6.04	0.96	0.99	1.1
24	2.47	3.41	4.54	0.82	0.8	0.64
48	3.09	2.14	2	0.53	0.4	0.67
	Cy5-PD-L1-Fc/Oxi-αCD NPs		Cy5-PD-L1-Fc
Time (h)	average	SD	average	SD
0	0	0	0	0
2	3.48333	0.708543	4.35333	0.558241
4	6.96333	1.21923	2.36333	0.436845
8	8.46667	1.21624	1.29	0.200749
16	6.24	1.12343	1.01667	0.0737111
24	3.47333	1.03645	0.753333	0.0986577
48	2.41	0.593043	0.533333	0.135031

## Sheet: Fig. 2I
	Cy5-PD-L1-Fc/Oxi-αCD NPs			Cy5-PD-L1-Fc
AUC (×10^8)	30.77	30.23	28.5	9.99	9.82	10.33
average	29.8333			10.0467
SD	1.18585			0.259679
				95% confidence interval	P Value
Cy5-PD-L1-Fc/Oxi-αCD NPs vs. Cy5-PD-L1-Fc				-21.73539075 to -17.84194258	9.3782e-06

## Sheet: Fig. 2J
	Colitis+Human IgG1 Fc			Normal+PD-L1-Fc/Oxi-αCD NPs			Colitis+PD-L1-Fc			Colitis+PD-L1-Fc/Oxi-αCD NPs
Mean fluorescence intensity	1.11	1.56	2.07	3.25	2.51	3.39	6.11	5.98	6.71	23.34	28.12	30.15
average	1.58			3.05			6.26667			27.2033
SD	0.480312			0.472864			0.389401			3.49632
	95.00% CI of diff.	P Value
Colitis+Human IgG1 Fc vs. Colitis+PD-L1-Fc	-9.369509604 to -0.003823729317	0.0498164
Colitis+Human IgG1 Fc vs. Colitis+PD-L1-Fc/Oxi-αCD NPs	-30.30617627 to -20.94049040	5.338e-07
Normal+PD-L1-Fc/Oxi-αCD NPs vs. Colitis+PD-L1-Fc/Oxi-αCD NPs	-28.83617627 to -19.47049040	8.733e-07
Colitis+PD-L1-Fc vs. Colitis+PD-L1-Fc/Oxi-αCD NPs	-25.61950960 to -16.25382373	2.6573e-06

## Sheet: Fig. 2K
	Colitis+Human IgG1 Fc			Normal+PD-L1-Fc/Oxi-αCD NPs			Colitis+PD-L1-Fc			Colitis+PD-L1-Fc/Oxi-αCD NPs
Fluorescent cells (%)	0.12	0.91	0.62	2.25	2.33	2.94	9.28	12.2	12.8	31.8	26.9	27.2
average	0.55			2.50667			11.4267			28.63
SD	0.399625			0.377403			1.88312			2.75
	95.00% CI of diff.	P Value
Colitis+Human IgG1 Fc vs. Colitis+PD-L1-Fc	-15.28917772 to -6.464155614	0.000221326
Colitis+Human IgG1 Fc vs. Colitis+PD-L1-Fc/Oxi-αCD NPs	-32.49584439 to -23.67082228	1.358e-07
Normal+PD-L1-Fc/Oxi-αCD NPs vs. Colitis+PD-L1-Fc/Oxi-αCD NPs	-30.53917772 to -21.71415561	2.652e-07
Colitis+PD-L1-Fc vs. Colitis+PD-L1-Fc/Oxi-αCD NPs	-21.61917772 to -12.79415561	7.4618e-06

## Sheet: Fig. 3B
Weight (%)
Time (days)	Normal						Colitis						Blank Oxi-αCD NPs						PD-L1-Fc						PD-L1-Fc/Oxi-αCD NPs
0	100	100	100	100	100	100	100	100	100	100	100	100	100	100	100	100	100	100	100	100	100	100	100	100	100	100	100	100	100	100
1	100.54	101.07	100.52	100.55	102.11	101.55	100	98.49	99.02	96.98	97.66	99.44	99.47	98.65	98.73	100	97.87	98.77	100.53	101.52	99.5	100	98.98	99.12	100.44	101.39	100.51	99.25	99.01	99.89
2	101.08	101.6	101.58	101.1	103.64	102.22	101.11	97.49	98.52	96.48	97.12	98.33	98.92	96.42	98.32	99.14	96.12	98.01	101.59	102.03	97.51	98.99	97.11	98.22	99.11	100	100	99.1	98.67	99.45
3	101.61	104.28	102.66	102.2	104.21	103.11	98.34	95.48	97.04	94.47	95.23	96.33	96.77	95.07	98.31	99.57	95.31	96.87	98.94	97.97	95.52	96.95	96.88	97.67	98.21	99.07	97.94	97.76	97.88	98.88
4	102.15	104.81	103.17	104.43	105.98	104.22	97.21	92.96	96.54	92.46	93.11	94	94.09	91.48	95.78	94.85	93.77	94.11	97.35	96.94	94.03	94.42	95.89	96.55	97.33	97.22	97.95	96.41	97.23	98.2
5	99.46	104.27	101.62	104.97	103.21	103.88	95	89.96	95.08	89.94	90.21	91.2	93.55	90.13	91.14	87.98	89.22	91.33	96.83	94.92	92.54	91.88	93.1	93.81	96.44	95.83	97.94	95.96	95.4	95.9
6	101.61	105.34	102.12	103.31	102.98	103.1	89.44	81.41	89.16	83.92	85.4	85.9	88.71	82.51	84.39	84.55	85.1	86.8	92.59	92.39	87.06	87.31	90.8	90.3	92.89	92.13	95.38	92.83	93.8	93.2
7	103.23	104.82	103.7	102.21	103.55	103.65	82.78	76.38	84.24	78.39	80.1	80.22	81.18	76.23	76.79	81.12	81.8	82.11	89.95	86.29	83.58	84.77	86.9	86.99	90.67	90.28	90.77	91.93	92.21	91.89
8	104.84	105.35	102.64	104.42	105.4	104.8	73.33	69.85	76.85	71.36	73.22	72.89	75.81	71.75	72.57	76.82	77.8	76.9	85.71	82.23	80.6	80.2	82.1	81.9	88.89	87.96	89.23	89.69	90.2	90.4
9	106.45	106.95	102.65	106.08	105.8	105.88	70	66.83	68.47	65.83	68.9	68.4	70.43	67.26	67.93	72.53	70.1	69.1	80.95	78.68	78.61	79.19	79.8	79.65	88	86.57	86.67	88.34	88.81	89.21
	Normal		Colitis		Blank Oxi-αCD NPs		PD-L1-Fc		PD-L1-Fc/Oxi-αCD NPs
Time (days)	average	SD	average	SD	average	SD	average	SD	average	SD
0	100	0	100	0	100	0	100	0	100	0
1	101.057	0.657987	98.5983	1.12801	98.915	0.735221	99.9417	0.962879	100.082	0.883231
2	101.87	0.962227	98.175	1.62558	97.8217	1.27189	99.2417	2.09472	99.3883	0.534543
3	103.012	1.07717	96.1483	1.39558	96.9833	1.73033	97.3217	1.16102	98.29	0.553968
4	104.127	1.32853	94.38	2.00672	94.0133	1.4362	95.8633	1.36279	97.39	0.630587
5	102.902	2.03422	91.8983	2.47684	90.5583	1.92387	93.8467	1.79924	96.245	0.894153
6	103.077	1.28478	85.8717	3.08172	85.3433	2.14856	90.075	2.40816	93.3717	1.1237
7	103.527	0.841443	80.3517	2.85373	79.8717	2.63655	86.4133	2.1827	91.2917	0.811281
8	104.575	1.01689	72.9167	2.34786	75.275	2.50728	82.1233	1.94657	89.395	0.904052
9	105.635	1.52243	68.0717	1.49919	69.5583	1.89884	79.48	0.8687	87.9333	1.09754
Day 9	95.00% CI of diff.	P Value
Normal vs. Colitis	35.1476307193284 to 39.9757400540049	3.3e-14
Colitis vs. Blank Oxi-αCD NPs	-3.90124413900491 to 0.926865195671605	0.390705
Colitis vs. PD-L1-Fc	-13.8209119090049 to -8.99280257432840	2.928e-12
Colitis vs. PD-L1-Fc/Oxi-αCD NPs	-22.2749421556716 to -17.4468328209951	3.3e-14

[truncated: 61 more sheets: Fig. 3C, Fig. 3F, Fig. 3G, Fig. 3H, Fig. 3J, Fig. 4B, Fig. 4C, Fig. 4E, Fig. 4F, Fig. 4G, Fig. 4I, Fig. 5A-5F, Fig. 6A-6F, Fig. 7A, Fig. 7B, Fig. 7C, Fig. 7D-7J, Fig. 8C, Fig. 8E, Supplementary Fig. 2A …]
